# Supplementary material for: Relating Trait Variation to Species and Community Productivity in Contrasting Oro-Mediterranean Pastures: A 7-Years Study in the Pollino National Park (S-Italy)
Source: Plants (Basel). 2022 Sep 21;11(19):2471. doi: 10.3390/plants11192471 (PMC9570707; doi:10.3390/plants11192471)
Supplement: Supplementary file 1 [file plants-11-02471-s001.zip]

Archive with 1 entries (1 files):
- plants-1914894-supplementary.xlsx
