# Supplementary material for: Relating Trait Variation to Species and Community Productivity in Contrasting Oro-Mediterranean Pastures: A 7-Years Study in the Pollino National Park (S-Italy)
Source: Plants (Basel). 2022 Sep 21;11(19):2471. doi: 10.3390/plants11192471 (PMC9570707; doi:10.3390/plants11192471)
Supplement: Supplementary file 1 [file plants-11-02471-s001.zip › plants-1914894-supplementary.xlsx]

## Sheet: TABLES S1
Table S1: List of species, community of origin, and functional and productivity measures used for statistical analyses.
SPECIES	ID	SOURCE COMMUNITY	SIZE(mm)	LA (mm2)	SLA(mm2xmg-1)	LDMC (mgxg-1)	C (%)	S (%)	R (%)	CSR	FUNCTIONAL GROUP	COV2012	COV2013	COV2014	COV2015	COV2016	COV2017	COV2018	FLOW2012	FLOW2013	FLOW2015	FLOW2016	FLOW2017	FLOW2018
Achillea millefolium	1	MES	234.8	200.425	10.5849	0.40589	9.5	86.8	3.8	S	2	3.625	3.75	3.3125	2.58333	1.52778	2.66667	3.58333	8.91	5.79167	2.97222	2.97222	1.16667	15.6667
Allium flavum	2	XER	115.2	157.1	11.3882	0.172	0	100	0	S	3	2.14286	2.02857	2	0.944444	1.47222	1.33333	2.25	7.27	9	2.44444	3.13889	2.5	14.75
Alopecurus pratensis	3	MES	540.1	600.8	13.2571	0.51171	0	100	0	S	2	3.875	3.8	2.25	2	1.38889	2.08333	2	1.4	7.4	1.13889	0.861111	0.791667	4.5
Alyssum diffusum	4	XER	64.6	16.407	16.407	0.46083	0	80.7	19.3	S/SR	1	2.53125	2.225	2.1875	0	1.94444	2.16667	2.25	38.5	44	26.2222	37.0833	27.4167	34.25
Anthemis arvensis	5	XER	115	45.889	11.1924	0.30244	2.8	87.6	9.6	S	3	1.5	1.1	2	0	0.0555556	0.0416667	0	1.5	1	0	0.0555556	0.0416667	0
Anthoxanthum odoratum	6	MES	170.2	82.92	15.1452	0.34615	0	100	0	S	3	0	2	1.875	0.694444	0.722222	0.791667	1	2.5	2.75	3.13889	2.72222	5.5	1.5
Arenaria serpyllifolia	7	XER/MES	33.5	0.5262	4.49744	0.17949	0	10	90	R	3	1.48611	1.825	1.8125	1.11111	1.08333	1.41667	2.25	8.19	8	2.16667	7.91667	6.58333	43.25
Armeria canescens	8	XER/MES	55.2	77.483	10.8292	0.27625	6.8	84.8	8.4	S	3	1.96875	2.04286	1.90625	1.77778	1.75	1.75	1.5	5.8	5	4.44444	6.02778	6.75	5
Asphodelus albus	9	MES	666.7	815.63	1.38142	0.12964	2.1	97.9	0	S	NOT INCLUDED	0	0	0	0.166667	0.111111	0.416667	0.166667	1e-06	0	0.194444	0.0277778	0.208333	0
Bellardiochloa variegata	10	MES	230.8	15.81	3.84017	0.34306	0	100	0	S	2	2.70833	2.55	2.25	1.47222	1.66667	0	0	8.6	8.625	4.52778	12.6944	0	0
Bellis perennis	11	MES	68.9	200.073	26.3254	0.17861	15.3	11.6	73.1	R/CR	3	1.5	1.8375	2	1.08333	0.722222	0.958333	0.166667	9.97	9	3.13889	6.44444	6.45833	0.0833333
Bromopsis erecta	12	XER	121.7	28.5302	7.91408	0.51171	0.3	99.7	0	S	1	6.1875	6	5.875	5.36111	1.69444	4.08333	4.75	37.96	42	55.6389	48.4722	31.0833	30.75
Bromus hordeaceus	13	XER	18.8	16.544	33.088	0.36036	0	57.4	42.6	SR	1	2.67857	2.38333	2.1875	0.972222	0.694444	1	2.75	41	38	3.52778	3.22222	6.20833	34.5
Bupleurum baldense	14	XER	89.6	46.112	11.9368	0.50367	1.5	90.8	7.7	S	1	1.75	1.625	2	0.416667	0.472222	0.416667	1	5	6	2.19444	1.66667	1	2.25
Campanula glomerata	15	MES	172.8	645.95	22.4366	0.24675	1.9	98.1	0	S	3	3.03571	2.9	2.625	1.88889	1.36111	1.91667	1.66667	4	3.6875	0.722222	2.02778	0.583333	2.5
Carex caryophyllea	16	MES	141	218.2	13.5419	0.3794	0	100	0	S	3	3.04167	2.31	2.4	1.16667	0.805556	1.04167	1.16667	1.31	3.4	0.166667	1.44444	0.125	0
Centaurea deusta	17	XER	145.4	120.275	10.787	0.33239	8	86.1	6	S	2	2.57143	2.82857	2.75	1.97222	1.55556	0.875	1.5	7.86	7.47	8.22222	7.86111	3.04167	2
Centaurea jacea	18	MES	308.9	155.087	10.1265	0.27166	13.6	83.4	3	S	2	3.26667	2.44	2.16667	1.5	1.22222	1.45833	1.41667	1.06	7.33333	3.91667	10.5	6.125	12
Cerastium brachipetalum	19	XER	67.8	33.098	15.0445	0.18077	2.7	28.8	68.5	R/SR	3	1.88333	1.4619	1.5	0.916667	0.583333	1.33333	1.5	9.87	8	2.27778	2.19444	5.29167	3.25
Cerastium glutinosum	20	MES	290.8	28.313	15.9062	0.08792	0.2	90.2	9.7	S	3	1.21429	1.63	2	1.05556	1.5	0	0	8.29	6.2	5.02778	16.6389	0	0
Cerastium semidecandrum	21	XER	91.8	33.215	16.2421	0.32694	0.9	72.9	26.2	S/SR	3	2.02083	1.3125	1.375	0.861111	0.75	1.20833	2.25	9.94	6	3.08333	2.27778	7.25	24
Cerastium tomentosum	22	XER/MES	80.9	48.224	11.4683	0.37713	2.3	89.3	8.4	S	1	2.08333	2	2.17857	0.277778	0.222222	0.25	0.5	3.6	4	2.13889	0.361111	0.166667	0
Crepis lacera	23	XER	52.8	85.427	17.0683	0.34553	11.2	31.7	57	R/CSR	1	2	2	2	0.277778	0.222222	0.166667	0	6	1	0	0.222222	0	0
Crepis neglecta	24	XER	91	947.241	11.3755	0.2134	45.9	41.8	12.2	CS/CSR	3	3.5	2	1.75	1.38889	1.16667	0.875	3.75	7.53	7	1.61111	3.19444	4.33333	79.75
Cruciata laevipes	25	MES	282.2	20.546	19.5676	0.32012	0	66.5	33.5	S/SR	3	2.625	2	2.16667	1.41667	1.11111	1.79167	1.91667	8.19	11.6667	3.75	15.7222	18.0417	25.0833
Cynosurus cristatus	26	MES	25.6	20.4	2.39577	0.27534	0	100	0	S	1	4.3125	2.225	2.0625	1.41667	1.47222	1.54167	3.33333	4.91	7.25	7.33333	31.9444	12	32.4167
Cynosurus echinatus	27	XER	36	68.55	25.3889	0.58696	0	100	0	S	1	1	1.5	1	0.361111	0.166667	0.333333	2	1.8	2	1.27778	0.944444	3.08333	35
Dactylis glomerata	28	MES	378.8	154.964	13.0992	0.48129	6.1	83.1	10.8	S	2	5.40625	4.3	5.125	3.94444	1.52778	3.875	4.75	4.64	9.66667	6.27778	8.36111	6.875	37.75
Dasypyrum villosum	29	XER	164.3	46.292	5.28629	0.45525	1.9	98.1	0	S	2	1.5	1	1.625	0.138889	0.277778	0.0416667	0	2.4	4	0.0555556	0.416667	0.0416667	0
Dianthus brachycalix	30	XER	223.6	48	14.8148	0.41195	0	100	0	S	3	2.25	2.52	2.1	0.916667	1	0.791667	0.75	6.67	10	3.47222	5.25	2.79167	7.25
Dianthus deltoides	31	MES	186.9	20.201	12.4698	0.33129	0	85.5	14.5	S	3	2	1.8	1.66667	0.388889	0.472222	0.791667	0.833333	3.88	1.83333	0.25	1.69444	1.20833	2.25
Eryngium campestre	32	XER	133.3	440.177	4.89086	0.4524	14.4	85.6	0	S	2	3.05	2.45714	2.08333	1.55556	1.38889	2.125	1.5	6	5.5	1.44444	13.5556	0.666667	0.5
Euphrasia salisburgensis	33	MES	84.4	16.687	31.7848	0.12681	0	0	100	R	3	0	2	0	0.222222	0.0277778	0.0833333	0	0	3.5	1.36111	0	0.0416667	0
Festuca circummediterranea	34	XER	99.8	43.856	8.54893	0.56312	1.4	98.6	0	S	1	5.875	4.475	5.125	5.44444	1.61111	6.16667	3.75	32.78	42	154.917	170.75	197	21.25
Festuca microphylla	35	MES	180	77.76	62.7097	0.44128	0	100	0	S	3	5.4375	4.75	3.5625	3.91667	1.44444	3.75	4.91667	5.84	9.83333	8.22222	13.3333	9.83333	37.75
Galium corrudifolium	36	XER	128.2	5.293	5.42872	0.88235	0	100	0	S	1	2.9375	3.175	3.125	2.25	2	2.08333	2.75	8.67	8	17	5.72222	8.95833	25
Galium verum	37	MES	265.9	14.43	9.19108	0.44039	0	100	0	S	2	2.40625	2.45	2.5625	2.27778	1.69444	2.25	3.66667	5.33	10	11.6944	9.88889	13.625	30.3333
Gentiana lutea	38	MES	556.4	4363.39	7.65514	0.09191	23.3	76.7	0	S/CS	2	4.0625	3.75	3.125	2.47222	1.13889	3.08333	2.75	0	1.11111	0.0555556	0.833333	1.70833	0.5
Hypericum calabricum	39	MES	180.4	40.416	8.13199	0.33133	2.1	97.9	0	S	2	2.75	3	2.16667	0.361111	0.388889	0.791667	0.5	6.7	9.2	0.361111	0.666667	1.375	2.5
Koeleria splendens	40	XER	48.4	53.184	9.02188	0.50557	2.1	97.9	0	S	1	2.3	2.175	2.25	1.86111	1.66667	1.58333	2.25	3.64	5	3.88889	10.3611	4.83333	13.25
Leontodon crispus	41	XER	8.8	274.774	4.77245	0.63689	8	92	0	S	1	1.75	2	2	0.5	0.388889	0.25	0.5	2.5	2	0.944444	0.833333	0.625	2
Lotus corniculatus	42	MES	118.4	45.85	10.3382	0.22761	5.3	87	7.7	S	3	4.1875	3.85	2.9375	3.16667	1.44444	3.375	4.75	11	12.25	19.0556	18.9167	35.5833	42.4167
Luzula campestre	43	MES	173	60.094	10.3503	0.29577	4.7	90.8	4.5	S	2	1.25	2	1.8	1.05556	1.16667	1.25	1.16667	1.5	3.75	2.72222	3.36111	3.33333	1.16667
Medicago lupulina	44	XER	49	66.924	8.50368	0.61412	2.4	97.6	0	S	1	0	2.54286	5.5	3.27778	1.47222	2.29167	3.5	0	45	40.25	16.7222	17.75	53.5
Meum athamanticum	45	MES	518	561.104	1.5594	0.37538	0.2	99.8	0	S	2	2.125	2	1.5	0.888889	0.833333	1.08333	1.08333	0	1.5	0.0833333	0.305556	0.5	1
Muscari neglectum	46	XER	20.3	22.8	19.4872	0.23636	0	100	0	S	1	2.25	1.80417	1.78125	0.861111	1.44444	1.75	2	8.9	9	6.47222	8.47222	3.875	16.25
Myosotis incrassata	47	XER/MES	123.9	204.76	16.0081	0.14479	0	100	0	S	3	1.52778	1	1.8125	0.416667	0.166667	0	0	4.7	1	0.972222	0.25	0.0416667	0
Orlaya daucoides	48	XER	78.2	130.344	6.43928	0.50145	5.7	94.3	0	S	1	2.33333	1	2	0.0833333	0.0833333	0	1	2	1	0.0555556	0.111111	0	0.5
Ornithogalum montanum	49	XER	57	120.9	17.7794	0.15431	0	100	0	S	3	2.02778	1.875	1.625	0.944444	0.861111	0.791667	2.25	6.81	6	0.472222	4.22222	1.125	12.5
Parentucellia latifolia	50	XER	92.8	40.731	8.54795	0.59937	1.1	98.9	0	S	1	1.72917	1.375	1.75	0.138889	0.277778	0.0416667	0	8.8	3.25	0.166667	0.611111	0.0416667	0
Petrorhagia prolifera	51	XER	78.7	31.074	12.2677	0.43615	0.6	89.4	10	S	1	1.8	1.85714	1.7	0.527778	1.11111	0.5	2	10	8	0.694444	6.88889	1.04167	7.75
Petrorhagia saxifraga	52	XER	102.1	0.285	2.19231	0.18705	0	100	0	S	2	1.83333	2.025	2	1.66667	1.77778	1.875	1.5	8.65	11	11	18.6667	8.625	13.25
Pimpinella tragium	53	XER	66.8	256.662	3.36165	0.71181	6.9	93.1	0	S	1	3.5	2.475	2.125	1.88889	1.83333	2.08333	2.5	7.15	10	6	5.55556	4.625	22.75
Plantago brutia	54	MES	18	930.838	13.964	0.1941	45.4	26.2	28.4	C/CSR	3	2	2	2	2.02778	1.25	2.29167	2.33333	8	5	5.33333	8.69444	15.4583	15.5
Plantago lagopus	55	XER	69.8	287.339	3.96002	0.73297	7.2	92.8	0	S	1	3	2.575	2.4375	0.333333	0.277778	0.333333	0	5	2	1.02778	0.972222	1.125	0
Potentilla rigoana	56	MES	67.2	113.501	7.54009	0.34427	7.7	92.3	0	S	1	2.10417	2.125	2.25	2	1.66667	1.25	1	8	6.52381	2	2.86111	0.0833333	0
Ranunculus millefoliatus	57	XER/MES	196	59.57	6.03241	0.316	4.4	95.6	0	S	2	1.80208	1.77917	1.83482	0.5	0.472222	0.583333	0.583333	9.5	5.3	0.888889	2.88889	0.541667	0.583333
Ranunculus pollinensis	58	MES	126.7	177.803	12.0544	0.11631	4	91.5	4.5	S	3	2.21875	2.68125	2.0625	1.94444	1.16667	1.16667	1	9.8	8.96429	3.25	3.16667	3.125	1.16667
Ranunculus thomasii	59	MES	99.3	671.35	20.7168	0.11513	1.6	98.4	0	S	3	2.15476	2	2	1.61111	1.66667	1.66667	1.5	8.9	5.2381	1.80556	2.33333	7.08333	1.75
Rumex acetosa	60	MES	375.4	452.5	14.3637	0.30676	1.2	98.8	0	S	2	2.60714	2.85	2.3125	2.08333	1.55556	0.25	2.25	1.1	6.37143	1.36111	2.63889	0.541667	5.75
Rumex bucephaloforus	61	MES	173.5	26.54	8.6874	0.18426	0.1	99.9	0	S	3	1	2	1.33333	0.166667	0.166667	2.16667	0.166667	0.5	0	0.25	0.166667	3.5	0.166667
Sanguisorba officinalis	62	MES	239.2	750.435	23.4599	0.30842	11.2	88.8	0	S	3	5.5	1.5	2.25	0.555556	0.388889	0.708333	1.08333	4.5	0.5	1.25	1.41667	1.5	4.66667
Saxifraga graeca	63	XER/MES	116	33.4	10.7465	0.21689	0	100	0	S	3	1.4375	1.75729	1.5	1.11111	0.694444	1.41667	1	8.5	4.4	3.88889	1.86111	3.45833	2
Saxifraga tridactylites	64	XER	45.6	0.67	1.88732	0.08077	0	100	0	S	2	1.22222	1.025	1.4375	0.361111	0.638889	0.458333	0	6	2.5	0.888889	8.58333	1.45833	0
Scorzoneroides tuberosus	65	MES	77.2	151.79	14.3768	0.2215	14.2	52.3	33.5	SR/CSR	3	2	2.05	1.83333	1.30556	1.27778	1.375	1.5	10	8.77778	1.44444	2.75	10	5.58333
Sedum acre	66	XER	84.2	0.86	2	0.05375	0	100	0	S	2	2.09375	2.3	2.4	1.52778	1.11111	1.66667	2	8.23	13	15.8333	17.3889	4.66667	7.5
Sedum ochroleucum	67	XER	76.5	12.4	9.57529	0.09901	0	100	0	S	3	0	1.85714	2	1.88889	1.63889	2.20833	1.5	8.09	5	4.83333	8.36111	10.875	3.25
Sedum tenuifolium	68	XER	93.9	1.54	3.5	0.03417	0	100	0	S	3	2.09375	2.05	2	1.11111	0.888889	1.5	1	0	3	0.472222	0.888889	0.75	3.5
Senecio vulgaris	69	XER	99.6	53.039	5.44548	0.629	1.7	98.3	0	S	1	1.5	1	1	0.0555556	0.111111	0.0416667	0	3	1	0.0555556	0.138889	0.0416667	0
Silene conica	70	XER	56.7	44.737	6.34028	0.635	1.3	98.7	0	S	1	1.95833	1.94375	1.85714	1.05556	0.944444	0.791667	3	5.75	4.8	1.61111	4.86111	2.33333	48
Thymus striatus	71	XER/MES	17.7	8.803	11.2859	0.28108	0	88.3	11.7	S	1	3	2.5125	2.14286	1.72222	1.38889	2.375	1.25	7.18	10	12.6389	11.0556	14.0833	16.75
Trifolium brutium	72	XER	34.2	43.429	12.7958	0.62283	1.1	90.5	8.4	S	1	3.07292	1.97917	1.875	0.611111	0.805556	1.08333	2	10	9	2.69444	12.3056	4.79167	22.5
Trifolium ochroleucon	73	MES	174.7	172.457	7.83433	0.43156	8.3	91.7	0	S	2	2	2.2	2.1	0.722222	0.722222	0.708333	1.33333	1	3.375	0.472222	3.30556	2.91667	2.91667
Trifolium pratense subsp. semipurpureum	74	MES	160.3	148.033	11.2856	0.55501	5.5	89.5	5	S	1	2.34375	1.9	1.875	1.75	1.19444	2.29167	2.33333	5.38	4.25	6.77778	6.91667	21.625	19.9167
Trifolium repens	75	MES	164.7	114.417	12.8848	0.22095	12.7	59.6	27.7	S/CSR	3	2	1.96429	1.9375	1.19444	1.11111	1.33333	1.33333	2.5	2.375	1.44444	9.72222	4.33333	4.75
Trifolium scabrum	76	XER	31.4	38.322	5.5092	0.7332	0.8	99.2	0	S	1	4.58333	2.0625	2.125	1.05556	1	1.41667	3.25	6.78	12	4.38889	14.0278	8.58333	75.25
Trifolium stellatum	77	XER	37.7	122.447	9.32219	0.7041	4	96	0	S	1	2.15625	2.225	2.125	0.694444	1.61111	1.41667	4	10.75	11	2.30556	22.2778	14.625	114.25
Trinia dalechampii	78	XER	128.6	233.761	4.1458	0.67758	6.8	93.2	0	S	1	2.90625	2.15	2.25	1.88889	1.44444	1.75	2.25	3	2	0.694444	3.47222	0.833333	8.5
Valeriana montana	79	XER	70	78.444	4.75418	0.70664	2.5	97.5	0	S	1	2.41667	1.9375	2	0.888889	0.694444	1.08333	2	4.6	5.75	1.75	0.944444	1.125	6.5
Veronica arvensis	80	MES	149	26.934	10.9	0.30139	0.3	91.5	8.2	S	3	1.11111	1.52812	1.47917	0.194444	0.138889	0.0833333	0.166667	5	3.33	0.361111	0.222222	0.0833333	0.166667
Veronica austriaca	81	MES	218.9	43.011	8.8774	0.28525	3	97	0	S	2	1.7	1.83333	2	1.16667	1.11111	1.125	0.75	8	6.33333	0.75	3.72222	4.20833	5.75
Veronica serpillifolia	82	MES	88.9	24.675	13.7849	0.21502	0	61.1	38.9	SR	3	1.25	1	1.66667	0.277778	0.222222	0.5	0	0.5	0	0	0.5	0.333333	0
Viola aethnensis	83	XER/MES	32	38.202	6.84011	0.58299	1	99	0	S	1	1.33333	1.66667	1	0	0	0	0	4.5	2.25	0	0	0	0
